# Supplementary material for: Metagenomic shotgun sequencing reveals host species as an important driver of virome composition in mosquitoes
Source: Sci Rep. 2021 Apr 19;11:8448. doi: 10.1038/s41598-021-87122-0 (PMC8055903; doi:10.1038/s41598-021-87122-0)
Supplement: Supplementary file 7 — Supplementary Information 7. [file 41598_2021_87122_MOESM7_ESM.xlsx]

## Sheet: Sheet1
Supplementary Table 1. Primers used for probe construction.
Primer Name	Sequence (5' to 3')
SSU.F84	CGCATAAGGCTCAGTATAACAGC
SSU.R971-T7	ACGACGGTCTACGAATTTCA-T7promoter
SSU.F971	TGAAATTCGTAGACCGTCGT
SSU.R1569-T7	ACCTGTTATCGCTCAATCTCA-T7promoter
LSU.F283	ATGGAGTCGTGTTGCTTGATAG
LSU.R1820-T7	CTTAGGATTGGCTAACTCGTGT-T7promoter
LSU.F2205	GAAGACTGGGGCACGCAAACTC
LSU.R3316-T7	TTTCTGTCCACACTGAGCTGA-T7promoter
Note 1: T7 promoter sequence is 5′ TAATACGACTCACTATAG 3'
Note 2: The primer pairs are: SSU.F84/SSU.R971-T7, SSU.F971/SSU.R1569-T7, LSU.F283/LSU.R1820-T7, LSU.F2205/LSU.R3316-T7
