# Supplementary material for: Metagenomic shotgun sequencing reveals host species as an important driver of virome composition in mosquitoes
Source: Sci Rep. 2021 Apr 19;11:8448. doi: 10.1038/s41598-021-87122-0 (PMC8055903; doi:10.1038/s41598-021-87122-0)
Supplement: Supplementary file 8 — Supplementary Information 8. [file 41598_2021_87122_MOESM8_ESM.xlsx]

## Sheet: Sheet1
Supplementary Table 2 Number of reads before and after quality control (QC) steps, and the number of assembled contigs for all samples. RD = Ribosomal depleted samples, UD = undepleted samples.
Sample Code	Habitat	Mosquito species	Type	Run	Raw Read	after QC	Assembled Contigs
157	Suburb	Ar. subalbatus	RD	2	80384	79914	600
			UD	2	547796	543789	1265
160	Suburb	Cx. fuscocephala	RD	2	445577	440689	3992
			UD	2	531464	528785	966
164	Suburb	Ma. uniformis	RD	2	513356	508988	15681
			UD	2	438787	435976	2335
172	Rural	Ar. subalbatus	RD	1, 2	1083015	1060775	10507
			UD	1, 2	1293602	1275009	2174
175	Rural	Cx. fuscocephala	RD	1	789833	774808	8490
			UD	1	436787	427593	788
178	Rural	Ma. uniformis	RD	1	525355	512830	6677
			UD	1, 2	520979	512252	788
253	Urban	Ar. subalbatus	RD	1	430049	418621	4317
			UD	1	949625	934374	1240
256	Urban	Cx. fuscocephala	RD	1	718576	704210	15109
			UD	1	495398	485197	646
259	Urban	Ma. uniformis	RD	1	703598	689879	12177
			UD	1	781607	770776	2830
NTC			RD	1	635269	624012	20610
			UD	1	567658	560151	2183
NTC			RD	2	446251	442200	58067
			UD	2	417994	415075	1706
mean			RD	-	579206	568811	14202.5
			UD	-	634700	626271	1627.09
sum			RD	-	6371263	6256926	156227
			UD	-	6981697	6888977	17898
