# Supplementary material for: Metagenomic shotgun sequencing reveals host species as an important driver of virome composition in mosquitoes
Source: Sci Rep. 2021 Apr 19;11:8448. doi: 10.1038/s41598-021-87122-0 (PMC8055903; doi:10.1038/s41598-021-87122-0)
Supplement: Supplementary file 9 — Supplementary Information 9. [file 41598_2021_87122_MOESM9_ESM.xlsx]

## Sheet: Sheet1
Supplementary Table 3 Information of partial genomic fragments of RNA virus found in this study. Asterisk (*) indicated viruses that cannot be ruled out as non-contaminants. Virus contigs with bold text are those shown in phylogenetic trees in Figure 4 and 5 in the main manuscript.
Virus group	Assembled viral genomic fragment	Total reads found		total found (UD+RD)	#contigs (UD+RD)	length (bp)	length (aa)	percent similarity (aa)	best hit (lowest E value from Diamond)	predicted function	Order	Family	Genus	Contigs from	Percent of viral reads in total reads (BowTie2)
		UD samples	RD samples												172-RU-AS-UD	172-RU-AS-RD	157-SU-AS-UD	157-SU-AS-RD	253-UR-AS-UD	253-UR-AS-RD	175-RU-CF-UD	175-RU-CF-RD	160-SU-CF-UD	160-SU-CF-RD	256-UR-CF-UD	256-UR-CF-RD	178-RU-MU-UD	178-RU-MU-RD	164-SU-MU-UD	164-SU-MU-RD	259-UR-MU-UD	259-UR-MU-RD	ND1-XX-XX-UD	ND1-XX-XX-RD	ND2-XX-XX-UD	ND2-XX-XX-RD
Negevirus-related	Mansonia uniformis associated negevirus-like virus	0	6	6	1	366	123	34	Hubei virga-like virus 12	hypothetical protein	Unclassified	Unclassified	unclassified	ur-maun	0	0	0	0	0	0	0	0.000380356	0	0	0	0	0	0	0	0	0	0	0	0	0	0
Bunyavirales	Culex fuscocephala-associated bunyavirus	234	1319	1553	56	7310	2435	93	environmental bunyaviridae	RdRp (partial L)	Bunyavirales	Unclassified	Unclassified	ru-cxfu,-su-cxfu,-ur-cxfu	0	0	0	0	0	0	0.00871394	0.0467204	0.0112983	0.0233631	0.00242627	0.00836581	0.000192186	0	0	0	0	0	0.00035283	0.00204842	0.000958224	0.00224327
	Mansonia uniformis-associated phasivirus - F1	48	78	126	10	2190	742	58	Phasi Charoen-like phasivirus	RdRp (partial L)	Bunyavirales	Phenuiviridae	Phasivirus	su-maun,-ur-maun	0	0	0	0	0	0	0	0	0	0	0	0	0	0	0.00205305	0.00194953	0.00166499	0.00298895	0.00035283	0.000630284	0	0.00089731
	Mansonia uniformis-associated phasivirus - F2	16	59	75	8	1351	449	72	Phasi Charoen-like phasivirus	RdRp (partial L)	Bunyavirales	Phenuiviridae	Phasivirus	su-maun,-ur-maun	0	0	0	0	0	0	0	0	0	0	0	0	0	0	0.000912467	0.0029243	0.000256152	0.00135214	0.00035283	0.000315142	0	0.000672982
	Mansonia uniformis-associated phasivirus - F3	3	23	26	4	795	265	77	Phasi Charoen-like phasivirus	RdRp (partial L)	Bunyavirales	Phenuiviridae	Phasivirus	su-maun,-ur-maun	0	0	0	0	0	0	0	0	0	0	0	0	0	0	0.000114059	0.000974767	0	0.000569324	0	0.000236357	0.000239556	0.000224327
	Mansonia uniformis-associated phasivirus - F4	3	7	10	1	282	94	62	Phasi Charoen-like phasivirus	RdRp (partial L)	Bunyavirales	Phenuiviridae	Phasivirus	ur-maun	0	0	0	0	0	0	0	0	0	0	0	0	0	0	0.000114059	0	0.000128076	0.000355828	0	0.000157571	0	0
	Mansonia uniformis-associated phasivirus - F5	0	6	6	1	279	93	85	Phasi Charoen-like phasivirus	RdRp (partial L)	Bunyavirales	Phenuiviridae	Phasivirus	su-maun	0	0	0	0	0	0	0	0	0	0	0	0	0	0	0	0.000389907	0	0.000142331	0	0	0	0
	Mansonia uniformis-associated phasivirus - F6	234	414	648	27	3720	1246	49	Phasi Charoen-like phasivirus	pre-glycoprotein (M)	Bunyavirales	Phenuiviridae	Phasivirus	ur-maun,-su-maun,-ur-arsu	0	0	0	0	0.000105428	0	0	0	0	0	0	0	0	0	0.0152838	0.0243692	0.00332998	0.00647606	0.00317547	0.00275749	0.00119778	0.00426222
	Mansonia uniformis-associated phasivirus - F7	86	157	243	13	783	264	59	Phasi Charoen-like phasivirus	nucelocapsid (S)	Bunyavirales	Phenuiviridae	Phasivirus	ur-maun,-su-maun	0	0	0	0	0	0.000116453	0	0	0	0	0	0	0	0	0.00456234	0.00662842	0.00179307	0.00483926	0.000882075	0.00126057	0.000958224	0.000448655
	Culex fuscocephala-associated orthojonvirus - F1	52	162	214	12	3220	1059	53	Jonchet virus	RdRp (partial L)	Bunyavirales	Jonviridae	Orthojonvirus	ru-cxfu,-su-cxfu,-ur-cxfu	0	9.2444e-05	0	0	0	0	0.00298108	0.00640266	0.00112983	0.0020218	0.00121314	0.0023006	0	0	0	0	0	0	0.000176415	0.000315142	0	0.000448655
	Culex fuscocephala-associated orthojonvirus - F2	12	59	71	1	909	303	32	Jonchet virus	RdRp (partial L)	Bunyavirales	Jonviridae	Orthojonvirus	ru-cxfu	0	0	0	0	0	0	0.000917257	0.00266249	0.000376612	0.00044929	0	0.000766866	0	0	0	0	0	0	0	0.000157571	0	0
	Culex fuscocephala-associated orthojonvirus - F3	16	57	73	2	843	281	44	Jonchet virus	RdRp (partial L)	Bunyavirales	Jonviridae	Orthojonvirus	ru-cxfu,-su-cxfu	0	0	0	0	0	0	0.000687942	0.00202857	0.000753223	0.00112322	0.000202189	0.000627436	0	0	0	0	0	0	0	0.000472713	0	0
	Culex fuscocephala-associated orthojonvirus - F4	0	5	5	1	237	79	42	Jonchet virus	RdRp (partial L)	Bunyavirales	Jonviridae	Orthojonvirus	ur-cxfu	0	0	0	0	0	0	0	0.000126785	0	0	0	0.000209145	0	0	0	0	0	0	0	0	0	0
	Culex fuscocephala-associated orthojonvirus - F5	231	1207	1438	34	5582	1771	42	Jonchet virus	pre-glycoprotein (M)	Bunyavirales	Jonviridae	Orthojonvirus	ru-cxfu,-su-cxfu,-ur-cxfu	0	0	0	0	0	0	0.00343972	0.00881163	0.00169475	0.0020218	0.00171861	0.00299775	0	0	0	0	0	0	0	0.000315142	0	0.000336491
	Culex fuscocephala-associated orthojonvirus - F6	65	207	272	8	936	319	33	Jonchet virus	nucelocapsid (S)	Bunyavirales	Jonviridae	Orthojonvirus	ru-cxfu,-su-cxfu	0	0	0	0	0	0	0.0138735	0.0567365	0.0033895	0.00853651	0.00727882	0.0147796	0	0	0	0	0	0	0.000176415	0.001103	0	0.00112164
Chuviridae*	Environmental chuvirus* - F1	2	10	12	1	252	74	68	Chuvirus	glycoprotein	Unclassified	Chuviridae	unclassified	ur-maun	0	0	0	0	0	0	0	0	0	0	0	0	0	0	0	0.000389907	0.000128076	0.000284662	0	0.000157571	0	0
	Environmental chuvirus* - F2	0	3	3	1	195	65	72	Kaiowa virus	glycoprotein	Unclassified	Chuviridae	unclassified	ru-arsu	0	9.2444e-05	0	0.000622498	0	0	0	0	0	0	0	0	0	0	0	0	0	0	0	0	0	0
	Environmental chuvirus* - F3	7	6	13	1	183	61	64	Kaiowa virus	glycoprotein	Unclassified	Chuviridae	unclassified	ur-maun	0	0	0	0	0	0	0	0	0	0	0	0	0	0.000190644	0.000342176	0	0.000256152	0.000284662	0	0	0	0
	Environmental chuvirus* - F4	1	3	4	1	141	47	87	Chuvirus	glycoprotein	Unclassified	Chuviridae	unclassified	ur-maun	0	0	0	0	0	0	0	0	0	0	0	0	0	0	0	0	0	0.000213497	0	0	0.000119778	0
Flavivirus	Culex fuscocephala-associated flavivirus - F1	292	1374	1666	64	10073	3357	99	Culex flavivirus	polyprotein	Unclassified	Flaviviridae	Flavivirus	ru-cxfu,-su-cxfu,-ur-cxfu	0	9.2444e-05	0	0	0	0	0.00435697	0.0303018	0.00489595	0.0402115	0.0186014	0.0311627	0	0	0	0	0	0	0.00070566	0.00393927	0.00119778	0.00437439
	Culex fuscocephala-associated flavivirus - F2	8	45	53	2	180	57	86	Culex flavivirus	polyprotein	Unclassified	Flaviviridae	Flavivirus	ur-cxfu	0	0	0	0	0	0	0.000114657	0.000887498	0.000376612	0.00134788	0.000303284	0.00132459	0	0	0	0	0	0	0	0	0	0
	Culex fuscocephala-associated flavivirus - F3	9	65	74	1	141	47	94	Culex flavivirus	polyprotein	Unclassified	Flaviviridae	Flavivirus	ur-cxfu	0	0	0	0	0	0	0.000343972	0.000950893	0.000376612	0.0029204	0.000202189	0.00153373	0	0	0	0	0	0	0	0.000157571	0	0
	Mansonia uniformis-associated flavivirus	0	2	2	1	207	69	78	Palm Creek virus	polyprotein	Unclassified	Flaviviridae	Flavivirus	su-maun	0	0	0	0	0	0	0	0	0	0	0	0	0	0	0	0.000194953	0	0	0	0	0	0
Iflaviridae	Armigeres subalbatus-associated iflavirus - F1	20	50	70	2	1818	606	78	Armigeres iflavirus	polyprotein	Unclassified	Iflaviridae	Iflavirus	ur-arsu	0	0	0	0	0.000737994	0.00512391	0	0	0	0	0	0	0	0	0	0	0	0	0.000176415	0.000315142	0.000479112	0.000224327
	Armigeres subalbatus-associated iflavirus - F2	46	9	55	1	1476	492	57	Armigeres iflavirus	polyprotein	Unclassified	Iflaviridae	Iflavirus	ur-arsu	0	0	0.000548236	0	0.00200313	0.000931619	0	0	0	0	0	0	0	0	0	0	0	0	0	0	0.000239556	0.000112164
	Armigeres subalbatus-associated iflavirus - F3	12	12	24	3	783	261	65	Armigeres iflavirus	polyprotein	Unclassified	Iflaviridae	Iflavirus	ur-arsu	0	0	0	0	0.000632566	0.00139743	0	0	0	0	0	0	0	0	0	0	0	0	0	0	0	0
	Armigeres subalbatus-associated iflavirus - F4	12	8	20	3	699	233	79	Armigeres iflavirus	polyprotein	Unclassified	Iflaviridae	Iflavirus	ur-arsu,-su-arsu	0	0	0.00036549	0	0.000421711	0.000931619	0	0	0	0	0	0	0	0	0	0	0	0	0	0	0	0
	Armigeres subalbatus-associated iflavirus - F5	10	8	18	2	435	145	79	Armigeres iflavirus	polyprotein	Unclassified	Iflaviridae	Iflavirus	ur-arsu,-su-arsu	0	0	0.00036549	0	0.000316283	0.00046581	0	0	0	0	0	0	0	0	0	0	0	0	0	0.000157571	0	0.000224327
	Armigeres subalbatus-associated iflavirus - F6	10	2	12	1	396	134	66	Armigeres iflavirus	polyprotein	Unclassified	Iflaviridae	Iflavirus	ur-arsu	0	0	9.13727e-05	0	0.000421711	0.000232905	0	0	0	0	0	0	0	0	0	0	0	0	8.82076e-05	0	0	0
	Armigeres subalbatus-associated iflavirus - F7	5	2	7	1	303	101	62	Armigeres iflavirus	polyprotein	Unclassified	Iflaviridae	Iflavirus	ur-arsu	0	0	9.13727e-05	0	0.000210855	0.000232905	0	0	0	0	0	0	0	0	0	0	0	0	0	0	0	0
	Armigeres subalbatus-associated iflavirus - F8	6	0	6	1	246	82	77	Armigeres iflavirus	polyprotein	Unclassified	Iflaviridae	Iflavirus	ur-arsu	0	0	0	0	0.000263569	0	0	0	0	0	0	0	0	0	0	0	0	0	0	0	0.000119778	0
	Armigeres subalbatus-associated iflavirus - F9	4	0	4	1	213	73	48	Armigeres iflavirus	polyprotein	Unclassified	Iflaviridae	Iflavirus	ur-arsu	0	0	0	0	0.000210855	0	0	0	0	0	0	0	0	0	0	0	0	0	0	0	0	0
Sobemovirus-related	Armigeres subalbatus-associated sobemo-like virus 1 - F1	315	1558	1873	23	1320	440	82	Wenzhou sobemo-like virus 4	RdRp	Unclassified	Unclassified	Unclassified	ur-arsu,-su-arsu,-ru-arsu	0.00537889	0.0362846	0.00356353	0.0192974	0.00442796	0.0760446	0	0	0	0.000224645	0	0	0	0	0	0	0	0	0.00282264	0.00362414	0.00251535	0.00459872
	Armigeres subalbatus-associated sobemo-like virus 1- F2	803	2087	2890	17	1788	604	51	Wenzhou sobemo-like virus 4	capsid	Unclassified	Unclassified	Unclassified	ur-arsu,-su-arsu,-ru-arsu	0.0107578	0.0570845	0.0109647	0.0224098	0.01418	0.0791889	0	0	0	0	0	0	0	0	0	0	0	0	0.00688019	0.00583012	0.00694712	0.00695417
	Armigeres subalbatus-associated sobemo-like virus 3 - F3	564	2669	3233	21	1455	473	52	Hubei mosquito virus 2	capsid	Unclassified	Unclassified	Unclassified	ur-arsu,-su-arsu,-ru-arsu	0.01277	0.0901792	0.00310667	0.0385947	0.00611481	0.0617198	0	0	0	0.000224645	0	0.00027886	0	0	0	0	0	0	0.00423396	0.00519984	0.00431201	0.00605684
	Armigeres subalbatus-associated sobemo-like virus 1 - F4	28	121	149	6	1413	471	99	Hubei sobemo-like virus 41	hypothetical prt 1 (capsid?)	Unclassified	Unclassified	Unclassified	ru-arsu,-ur-arsu	0.000696546	0.0046222	0	0	0.000210855	0.00186324	0	0	0	0	0	0	0	0	0	0	0	0	0.00035283	0	0.000239556	0.000560819
	Culex fuscocephala-associated sobemo-like virus - F5	34	118	152	3	591	197	95	Hubei sobemo-like virus 41	hypothetical prt 2	Unclassified	Unclassified	Unclassified	ru-arsu,-ur-arsu	0.00108352	0.0046222	0.00036549	0.00124499	0.000105428	0.00163033	0	0	0	0	0	0	0	0	0	0	0	0	0	0.000157571	0	0
	Culex fuscocephala-associated sobemo-like virus - F6	8	74	82	2	447	149	97	Hubei sobemo-like virus 41	hypothetical prt 2	Unclassified	Unclassified	Unclassified	ru-arsu,-ur-arsu	0.000232182	0.0031431	0	0	0.000105428	0.00046581	0	0	0	0	0	0	0	0	0	0	0	0	0	0	0	0.000224327
	Armigeres subalbatus-associated sobemo-like virus 4 - F8	15	44	59	2	636	215	61	Culex luteo-like virus	capsid	Unclassified	Unclassified	Unclassified	ru-arsu,-ur-arsu	0.00038697	0.00166399	0.000182745	0	0	0.000698714	0	0	0	0	0	0	0	0	0	0	0	0	8.82076e-05	0.000157571	0.000239556	0
	Armigeres subalbatus-associated sobemo-like virus 2 - F7	0	6	6	1	252	82	76	Culex mosquito virus 6	hypothetical prt 2	Unclassified	Unclassified	Unclassified	ur-cxfu	0	0	0	0	0	0	0	0	0	0	0	0.000418291	0	0	0	0	0	0	0	0	0	0
	Armigeres subalbatus-associated sobemo-like virus 2 - F9	2	14	16	2	453	151	77	Culex mosquito virus 6	RdRp?	Unclassified	Unclassified	Unclassified	ur-cxfu	0	0	0	0	0	0	0	0	0	0	0.000202189	0.000976011	0	0	0	0	0	0	0	0	0	0
	Armigeres subalbatus-associated sobemo-like virus 2 - F10	0	10	10	2	516	174	74	Culex mosqiuto virus 3	capsid	Unclassified	Unclassified	Unclassified	ur-cxfu	0	0	0	0	0	0	0	0	0	0	0	0.000697151	0	0	0	0	0	0	0	0	0	0
Narnaviridae-related	Armigeres subalbatus-associated ourmia-like virus	2201	8928	11129	78	1713	547	99	Hubei mosquito virus 3	RdRp	Unclassified	Unclassified	Ourmiavirus	ur-arsu,-su-arsu,-ru-arsu	0.0175298	0.15004	0.0512604	0.316852	0.0267786	0.384778	0	6.33927e-05	0	0	0.000909855	0.00013943	0	9.53223e-05	0	0	0	0.000213497	0.0332545	0.0833558	0.0350953	0.0901802
	Culex fuscocephala-associated narna-like virus	176	1446	1622	53	3113	1033	93	Zhejiang mosquito virus 3	RdRp	Unclassified	Narnaviridae-related	unclassified	ru-cxfu,-su-cxfu,-ur-cxfu	7.73941e-05	0	0	0	0	0	0.00183451	0.0190812	0.00847376	0.0563859	0.00424598	0.036461	0	0	0	0	0	0	0.00070566	0.00535741	0.002156	0.00583251
	Culex fuscocephala-associated mitovirus 1 - F3	6	28	34	1	1092	366	68	Hubei narna-like virus 25	RdRp	Unclassified	Narnaviridae	unclassified	ru-cxfu	0	0	0	0	0	0	0.000229314	0.0017116	0	0	0.000202189	6.97151e-05	0	0	0	0	0.000128076	0	0	0	0	0
	Culex fuscocephala-associated mitovirus 1 - F4	2	27	29	1	849	283	69	Hubei narna-like virus 25	RdRp	Unclassified	Narnaviridae	unclassified	ru-cxfu	0	0	0	0	0	0	0.000229314	0.00145803	0	0	0	0.00027886	0	0	0	0	0	0	0	0	0	0
	Culex fuscocephala-associated mitovirus 2	4	22	26	1	1005	349	36	Erysiphe necator mitovirus 1	RdRp	Unclassified	Narnaviridae	Mitovirus	ru-cxfu	0	0	0	0	0	0	0.000458628	0.00126785	0	0	0	0.00013943	0	0	0	0	0	0	0	0	0	0
Nodavridiae	Armigeres subalbatus-associated nodavirus - F1	591	802	1393	14	2488	855	39	Sanxia water strider virus 16	RdRp	Unclassified	Nodaviridae	unclassified	ur-arsu,-su-arsu,-ru-arsu	0.000116091	0.000277332	0.00520824	0.00497996	0.0261988	0.0829149	0	0	0	0	0.000404379	0.00027886	0	0	0	0	0	0	0.00176415	0.00393927	0.00119778	0.0024676
	Armigeres subalbatus-associated nodavirus - F2	326	582	908	7	1059	335	40	Yongsan tombus-like virus 1	Capsid	Unclassified	Nodaviridae	unclassified	su-arsu,-ur-arsu	0	0.000184888	0.00146196	0.00373497	0.0157088	0.0640496	0	0	0	0	0.000202189	0	0	0	0	0	0	0	0.000529245	0.001103	0.000479112	0.00089731
Orthomyxoviridae*	Environmental Orthomyxoviridae* 1	0	3	3	1	195	65	54	Aedes alboannulatus orthomyxo-like virus	Nucleoprotein	Unclassified	Orthomyxoviridae	unclassified	su-maun	0	0	0	0	0	0	0	0	0	0	0	0	0	0	0	0.000194953	0	0	0	0	0	0.000112164
	Environmental Orthomyxoviridae* 2	0	2	2	1	141	54	54	Whidbey virus	Nucleoprotein	Unclassified	Orthomyxoviridae	unclassified	su-maun	0	0	0	0	0	0	0	0	0	0	0	0	0	0	0	0.000194953	0	0	0	0	0	0
	Environmental Orthomyxoviridae* 3	0	2	2	1	126	42	76	Whidbey virus	Nucleoprotein	Unclassified	Orthomyxoviridae	unclassified	ur-maun	0	0	0	0	0	0	0	0	0	0	0	0	0	0	0	0	0	0.000142331	0	0	0	0
	Environmental Orthomyxoviridae* 4	0	2	2	1	99	33	82	Whidbey virus	Nucleoprotein	Unclassified	Orthomyxoviridae	unclassified	ur-maun	0	0	0	0	0	0	0	0	0	0	0	0	0	0	0	0	0	0.000142331	0	0	0	0
Partitiviridae	Armigeres subalbatus-associated partitivirus	0	10	10	1	474	159	57	Hubei Odonate virus 13	RdRp	Unclassified	Partitiviridae	unclassified	ur-arsu	0	0	0	0	0	0	0	0	0	0	0	0.000697151	0	0	0	0	0	0	0	0	0	0
Picornaviridae-related	Culex fuscocephala-associated picorna-like virus - F1	3541	25095	28636	5	4989	1667	69	Yongsan picorna-like virus 3	hypothetical protein 4	Unclassified	Picornaviridae	unclassified	ru-cxfu	0.000232182	0.000369776	0	0	0	0	0.398788	1.58334	0	0	0	0.000697153	0.000576558	0.000190644	0	0	0.000320191	0	0.00299906	0.00527863	0.00143734	0.00392573
	Culex fuscocephala-associated picorna-like virus - F2	678	4961	5639	2	663	221	70	Yongsan picorna-like virus 3	hypothetical protein 3	Unclassified	Picornaviridae	unclassified	ru-cxfu	0	9.2444e-05	0	0	0	0	0.0759051	0.312411	0	0	0	0	0	0	0	0	0	0.000142331	0.000970284	0.00157571	0.000598891	0.00112164
	Environmental picorna-like virus*	0	2	2	1	237	78	80	HVAC-associated RNA virus 1	polyprotein	Unclassified	Picornaviridae	unclassified	ru-maun	0	0	0	0	0	0	0	0	0	0	0	0	0	0.000190644	0	0	0	0	0	0	0	0
Mononegavirales	Mansonia uniformis-associated rhabdovirus - F1	12	62	74	3	1389	463	96	Menghai rhabdovirus	L	Mononegavirales	Rhabdoviridae	unclassified	su-maun	0	0	0	0	0	0	0	0	0	0	0	0	0	0	0.00068435	0.00536122	0	0	0	0.000157571	0.000718668	0.000448655
	Mansonia uniformis-associated rhabdovirus - F2	12	32	44	3	909	303	77	Menghai rhabdovirus	L	Mononegavirales	Rhabdoviridae	unclassified	su-maun	0	0	0	0	0	0	0	0	0	0	0	0	0	0	0.00068435	0.00233944	0	0	0	0.000630284	0	0
	Mansonia uniformis-associated rhabdovirus - F3	2	26	28	5	684	228	92	Menghai rhabdovirus	L	Mononegavirales	Rhabdoviridae	unclassified	su-maun	0	0	0	0	0	0	0	0	0	0	0	0	0	0	0.00102653	0.00214449	0	0	0	0.000315142	0.000479112	0
	Mansonia uniformis-associated rhabdovirus - F4	4	24	28	1	417	139	86	Menghai rhabdovirus	L	Mononegavirales	Rhabdoviridae	unclassified	su-maun	0	0	0	0	0	0	0	0	0	0	0	0	0	0	0.000456234	0.00214449	0	0	0	0	0	0.000224327
	Mansonia uniformis-associated rhabdovirus - F5	0	20	20	1	366	122	93	Menghai rhabdovirus	L	Mononegavirales	Rhabdoviridae	unclassified	su-maun	0	0	0	0	0	0	0	0	0	0	0	0	0	0	0.000456234	0.00155963	0	0	0.000176415	0	0	0.000448655
	Mansonia uniformis-associated rhabdovirus - F6	6	16	22	1	312	104	91	Menghai rhabdovirus	L	Mononegavirales	Rhabdoviridae	unclassified	su-maun	0	0	0	0	0	0	0	0	0	0	0	0	0	0	0.000228117	0.00155963	0	0	0	0	0.000239556	0
	Mansonia uniformis-associated rhabdovirus - F7	13	4	17	1	204	68	76	Menghai rhabdovirus	L	Mononegavirales	Rhabdoviridae	unclassified	su-maun	0	0	0	0	0	0	0	0	0	0	0	0	0	0	0.000228117	0.000389907	0	0	0	0	0	0
	Mansonia uniformis-associated rhabdovirus - F8	4	6	10	1	168	56	95	Menghai rhabdovirus	L	Mononegavirales	Rhabdoviridae	unclassified	su-maun	0	0	0	0	0	0	0	0	0	0	0	0	0	0	0.000228117	0.000389907	0	0	0	0.000157571	0	0
	Mansonia uniformis-associated rhabdovirus - F9	6	21	27	2	708	236	86	Menghai rhabdovirus	N	Mononegavirales	Rhabdoviridae	unclassified	su-maun	0	0	0	0	0	0	0	0	0	0	0	0	0	0	0.000456234	0.00165711	0	0	0.000176415	0.000157571	0.000239556	0.000224327
	Mansonia uniformis-associated rhabdovirus - F10	4	26	30	1	423	141	99	Menghai rhabdovirus	N	Mononegavirales	Rhabdoviridae	unclassified	su-maun	0	0	0	0	0	0	0	0	0	0	0	0	0	0	0.000456234	0.00233944	0	0	0	0	0	0.000224327
	Mansonia uniformis-associated rhabdovirus - F11	2	30	32	2	630	210	61	Menghai rhabdovirus	G	Mononegavirales	Rhabdoviridae	unclassified	su-maun	0	0	0	0	0	0	0	0	0	0	0	0	0	0	0.00114058	0.00233944	0	0	0.000176415	0.000315142	0	0.000224327
	Mansonia uniformis-associated rhabdovirus - F12	2	6	8	1	237	79	66	Menghai rhabdovirus	G	Mononegavirales	Rhabdoviridae	unclassified	su-maun	0	0	0	0	0	0	0	0	0	0	0	0	0	0	0	0.00058486	0	0	0.000176415	0	0	0
	Mansonia uniformis-associated rhabdovirus - F13	8	6	14	1	273	91	71	Menghai rhabdovirus	M	Mononegavirales	Rhabdoviridae	unclassified	su-maun	0	0	0	0	0	0	0	0	0	0	0	0	0	0	0.000456234	0.000389907	0	0	0	0.000157571	0	0
	Mansonia uniformis-associated rhabdovirus - F14	4	5	9	1	201	67	75	Menghai rhabdovirus	M	Mononegavirales	Rhabdoviridae	unclassified	su-maun	0	0	0	0	0	0	0	0	0	0	0	0	0	0	0	0.000389907	0	0	0	7.87855e-05	0	0
	Armigeres subalbatus-associated rhabdovirus - F2	42	33	75	6	1086	362	33	Isfahan virus	L	Mononegavirales	Rhabdoviridae	unclassified	ur-arsu,-su-arsu,-ru-arsu	0	0	0	0	0	0	0	0	0	0	0	0	0	0.000667256	0	0	0	0	0	0	0	0
	Armigeres subalbatus-associated rhabdovirus - F3	25	28	53	3	882	288	49	Ohlsdorf virus	L	Mononegavirales	Rhabdoviridae	unclassified	ru-arsu,-ur-arsu	0	0	0	0	0	0	0	0	0	0	0	0	0.000192186	0.000953223	0	0	0	0	0	0	0	0
	Armigeres subalbatus-associated rhabdovirus - F4	6	24	30	2	405	137	50	Culex rhabdovirus	L	Mononegavirales	Rhabdoviridae	unclassified	ru-arsu,-ur-arsu	0	0	0	0	0	0	0	0	0	0	0	0	0	0.000571933	0.000228117	0.000779814	0.000128076	0.000426993	0	0	0	0.000224327
	Armigeres subalbatus-associated rhabdovirus - F5	4	20	24	2	345	115	41	Parage aegeria rhabdovirus	L	Mononegavirales	Rhabdoviridae	unclassified	ur-arsu,-su-arsu,-ru-arsu	0	0	0	0	0	0	0	0	0	0	0	0	0.000576558	0.00114387	0	0	0	0	0	0	0	0
	Armigeres subalbatus-associated rhabdovirus - F6	2	16	18	1	291	98	36	Malpais Spring vesiculovirus	L	Mononegavirales	Rhabdoviridae	unclassified	ur-arsu,-su-arsu,-ru-arsu	0	0	0	0	0	0	0	0	0	0	0	0	0	0.000667256	0	0	0	0	0	0	0	0
	Mansonia uniformis-associated anphevirus - F1	7	24	31	2	1206	414	49	Culex mononega-like virus 2	RdRp	Mononegavirales	Xinmoviridae	unclassified	ru-maun	0	9.2444e-05	0	0	0	0	0	0	0	0	0	0	0	0	0	0	0	0	0	0	0	0
	Mansonia uniformis-associated anphevirus - F2	0	40	40	1	1131	395	33	Culex mononega-like virus 2	RdRp	Mononegavirales	Xinmoviridae	unclassified	ru-maun	0	0.000369776	0	0	0	0	0	0	0	0	0	0	0	0	0	0	0	0	0	0.000157571	0	0
	Mansonia uniformis-associated anphevirus - F3	6	24	30	1	906	304	50	Culex mononega-like virus 2	RdRp	Mononegavirales	Xinmoviridae	unclassified	ru-maun	0	0.000184888	0	0	0	0	0	0	0	0	0	0	0	0	0	0	0	0	0	0	0	0
	Mansonia uniformis-associated anphevirus - F4	4	16	20	1	873	292	33	Culex mononega-like virus 2	RdRp	Mononegavirales	Xinmoviridae	unclassified	ru-maun	0	9.2444e-05	0	0	0	0	0	0	0	0	0	0	0	0	0	0	0	0	0	7.87855e-05	0	0
	Mansonia uniformis-associated anphevirus - F5	0	7	7	1	480	157	39	Culex mononega-like virus 2	RdRp	Mononegavirales	Xinmoviridae	unclassified	ru-maun	0	0	0	0	0	0	0	0	0	0	0	0	0	0	0	0	0	0.000213497	0	0	0	0
	Mansonia uniformis-associated anphevirus - F6	2	10	12	1	624	191	32	Culex mononega-like virus 2	Glycoprotein	Mononegavirales	Xinmoviridae	unclassified	ru-maun	0	0	0	0	0	0	0	0	0	0	0	0	0.000576558	0.00228773	0	0	0	0	8.82076e-05	0	0	0
	Mansonia uniformis-associated anphevirus - F7	4	22	26	1	576	192	52	Culex mononega-like virus 2	Glycoprotein	Mononegavirales	Xinmoviridae	unclassified	su-maun	0	0	0	0	0	0	0	0	0	0	0	0	0	0.00381289	0	0	0	0	0	0	0	0
	Mansonia uniformis-associated anphevirus - F8	6	12	18	1	435	101	36	Culex mononega-like virus 2	Glycoprotein	Mononegavirales	Xinmoviridae	unclassified	ru-maun	0	0	0	0	0	0	0	0	0	0	0	0	0.000576558	0.00228773	0	0	0	0	0	0	0	0
	Mansonia uniformis-associated anphevirus - F9	0	7	7	1	402	134	53	Culex mononega-like virus 2	Glycoprotein	Mononegavirales	Xinmoviridae	unclassified	ru-maun	0	0	0	0	0	0	0	0	0	0	0	0	0.000384372	0.00133451	0	0	0	0	0	0.000157571	0	0
Togaviridae	Armigeres subalbatus-associated alphavirus	0	2	2	1	138	46	98	Getah virus	Nonstructural protein	Unclassified	Togaviridae	Alphavirus	ru-arsu	0.000232182	0.000647108	0.000730981	0.00124499	0.00115971	0.00232905	0	0	0.000188306	0	0	0	0	0	0	0	0	0	0.000176415	0.000472713	0.000239556	0.000224327
Tombusviridae*	Environmental tombus-like virus*	0	10	10	1	591	197	98	Hubei tombus-like virus 20	hypothetical protein 3	Unclassified	Tombusviridae	unclassified	ru-arsu	0.000309576	0.000415998	0.000182745	0	0.000579853	0.00163033	0	0	0	0	0	0	0	0	0	0	0	0	0.000176415	0	0.000239556	0.000336491
	Environmental tombus-like virus*	0	4	4	1	204	68	97	Hubei tombus-like virus 20	hypothetical protein 3	Unclassified	Tombusviridae	unclassified	ru-arsu	0	0.000369776	0	0	0.000316283	0.00046581	0	0	0	0	0	0	0	0	0	0	0	0	0	0.000472713	0	0.000224327
Totiviridae*	Environmental toti-like virus 1*	0	3	3	1	213	71	65	Scheffersomyces segobiensis virus L	polyprotein	Unclassified	Totiviridae	unclassified	ru-arsu	0	0.000369776	0.000182745	0.00124499	0	0.000232905	0	0	0	0	0	0	0	0	0	0	0	0	0.000176415	0.000157571	0	0.000224327
	Environmental toti-like virus 1*	0	3	3	1	177	59	78	Australian Anopheles totivirus	capsid	Unclassified	Totiviridae	unclassified	ur-arsu	0	0	0	0.00124499	0.000105428	0.00046581	0	0	0	0	0	0	0	0	0	0	0	0	0	0.000315142	0	0
