# Supplementary material for: Metagenomic shotgun sequencing reveals host species as an important driver of virome composition in mosquitoes
Source: Sci Rep. 2021 Apr 19;11:8448. doi: 10.1038/s41598-021-87122-0 (PMC8055903; doi:10.1038/s41598-021-87122-0)
Supplement: Supplementary file 10 — Supplementary Information 10. [file 41598_2021_87122_MOESM10_ESM.xlsx]

## Sheet: Sheet1
Supplementary Table 4. Non-viral taxa found in no-template control (NTC) samples used in the two sequencing runs, according to the analysis using SortmeRNA. RD = rRNA depleted, UD = rRNA not depleted.
Taxonomy names			Count of contigs
			NTC1-RD	NTC1-UD	NTC2-RD	NTC2-UD	Grand Total
Acidimicrobiia	Actinobacteria bacterium IMCC26256				1		1
	Actinobacteria bacterium IMCC26256 Total				1		1
Acidimicrobiia Total					1		1
Actinobacteria	Actinomycetaceae	Actinomyces	1		2		3
	Actinomycetaceae Total		1		2		3
	Brevibacteriaceae	Brevibacterium	1				1
	Brevibacteriaceae Total		1				1
	Corynebacteriaceae	Corynebacterium	15		20		35
		Corynebacterium 1	5		9		14
		Lawsonella	1		1		2
	Corynebacteriaceae Total		21		30		51
	Dermacoccaceae	Dermacoccus	1				1
	Dermacoccaceae Total		1				1
	Geodermatophilaceae	Modestobacter	1		1		2
	Geodermatophilaceae Total		1		1		2
	Intrasporangiaceae	Intrasporangium	1				1
		Janibacter			1		1
		Phycicoccus	2		2		4
	Intrasporangiaceae Total		3		3		6
	Micrococcaceae	Arthrobacter			2		2
		Kocuria			1		1
		Micrococcus	3		2		5
		Pseudarthrobacter	1				1
		Rothia	15		5		20
	Micrococcaceae Total		19		10		29
	Mycobacteriaceae	Mycobacterium	1		1		2
	Mycobacteriaceae Total		1		1		2
	Nocardiaceae	Rhodococcus	1		2		3
	Nocardiaceae Total		1		2		3
	Nocardioidaceae	Aeromicrobium			1		1
		Marmoricola	1		1		2
		Nocardioides	1		3	2	6
	Nocardioidaceae Total		2		5	2	9
	Propionibacteriaceae	Cutibacterium	19	1	23		43
		Microlunatus	1				1
		Propionicicella	1				1
	Propionibacteriaceae Total		21	1	23		45
	Pseudonocardiaceae	Saccharopolyspora			1		1
	Pseudonocardiaceae Total				1		1
Actinobacteria Total			72	1	78	2	153
Alphaproteobacteria	Acetobacteraceae	Asaia	11	4	12	4	31
		Belnapia	1		2		3
		Gluconobacter				1	1
		Swaminathania	1				1
		uncultured			1		1
	Acetobacteraceae Total		13	4	15	5	37
	Anaplasmataceae	Wolbachia	18	13	15	12	58
	Anaplasmataceae Total		18	13	15	12	58
	Beijerinckiaceae	alphaI cluster	1		1		2
		Methylobacterium	1				1
		Microvirga	1		1		2
		uncultured	1				1
	Beijerinckiaceae Total		4		2		6
	Caulobacteraceae	Brevundimonas			1		1
	Caulobacteraceae Total				1		1
	Mitochondria	insect metagenome			1		1
		Liriodendron tulipifera			1		1
		Macadamia integrifolia	1				1
		Pinus pinaster			1		1
	Mitochondria Total		1		3		4
	Rhizobiaceae	Pararhizobium			1		1
	Rhizobiaceae Total				1		1
	Rhodobacteraceae	Nioella	1				1
		Paracoccus			1		1
	Rhodobacteraceae Total		1		1		2
	Rhodospirillaceae	Haematospirillum	13	11	12	5	41
	Rhodospirillaceae Total		13	11	12	5	41
	Sphingomonadaceae	Altererythrobacter	1				1
		Novosphingobium			1		1
		Sphingomonas	4		10		14
		Sphingopyxis			1		1
		Zymomonas	1				1
	Sphingomonadaceae Total		6		12		18
	Xanthobacteraceae	Ancylobacter	1				1
	Xanthobacteraceae Total		1				1
Alphaproteobacteria Total			57	28	62	22	169
Apicomplexa	Gregarinasina	Eugregarinorida				1	1
	Gregarinasina Total					1	1
Apicomplexa Total						1	1
Bacilli	Aerococcaceae	Abiotrophia			3		3
	Aerococcaceae Total				3		3
	Bacillaceae	Bacillus	1	1	1	3	6
	Bacillaceae Total		1	1	1	3	6
	Carnobacteriaceae	Dolosigranulum	6		7		13
		Granulicatella	2		1		3
	Carnobacteriaceae Total		8		8		16
	Enterococcaceae	Enterococcus	1		3		4
	Enterococcaceae Total		1		3		4
	Family XI	Gemella	4		3		7
	Family XI Total		4		3		7
	Lactobacillaceae	Lactobacillus	1		1		2
	Lactobacillaceae Total		1		1		2
	Paenibacillaceae	Paenibacillus	1				1
	Paenibacillaceae Total		1				1
	Staphylococcaceae	Staphylococcus	6		9		15
	Staphylococcaceae Total		6		9		15
	Stapyhlococcaceae	Staphylococcus	12	1	11		24
	Stapyhlococcaceae Total		12	1	11		24
	Streptococcaceae	Lactococcus	1		1		2
		Streptococcus	28	4	31	2	65
	Streptococcaceae Total		29	4	32	2	67
Bacilli Total			63	6	71	5	145
Bacteroidia	Bacteroidaceae	Bacteroides			1		1
	Bacteroidaceae Total				1		1
	Blattabacteriaceae	Candidatus Brownia		1	1		2
	Blattabacteriaceae Total			1	1		2
	Chitinophagaceae	Chitinophaga	1				1
		Segetibacter	3		3		6
		uncultured	1				1
	Chitinophagaceae Total		5		3		8
	Hymenobacteraceae	Hymenobacter	2				2
	Hymenobacteraceae Total		2				2
	Porphyromonadaceae	Porphyromonas			1		1
	Porphyromonadaceae Total				1		1
	Prevotellaceae	Alloprevotella	1		1		2
		Prevotella	3		5		8
	Prevotellaceae Total		4		6		10
	Tannerellaceae	Parabacteroides	1				1
	Tannerellaceae Total		1				1
	Weeksellaceae	Apibacter		1			1
		Chryseobacterium	1	2	7		10
		Weeksella			1		1
	Weeksellaceae Total		1	3	8		12
Bacteroidia Total			13	4	20		37
Blastocatellia (Subgroup 4)	Blastocatellaceae	metagenome			1		1
		uncultured			1		1
	Blastocatellaceae Total				2		2
Blastocatellia (Subgroup 4) Total					2		2
Campylobacteria	Arcobacteraceae	Arcobacter		3	6	1	10
	Arcobacteraceae Total			3	6	1	10
	Helicobacteraceae	Helicobacter	2	1	1	1	5
	Helicobacteraceae Total		2	1	1	1	5
Campylobacteria Total			2	4	7	2	15
Chloroflexia	JG30-KF-CM45	uncultured bacterium	1				1
	JG30-KF-CM45 Total		1				1
Chloroflexia Total			1				1
Chloroplastida	Charophyta	Magnoliophyta	6	1	6	1	14
			10	1	11	1	23
		Pinophyta	1				1
	Charophyta Total		17	2	17	2	38
Chloroplastida Total			17	2	17	2	38
Ciliophora	Conthreep	Peniculia				1	1
		Scuticociliatia			1		1
	Conthreep Total				1	1	2
Ciliophora Total					1	1	2
Clostridia	Family XI	Anaerococcus	2		1		3
		Finegoldia	1				1
		Peptoniphilus	1		1		2
	Family XI Total		4		2		6
	Lachnospiraceae	[Eubacterium] rectale group			1		1
		Anaerosporobacter			1		1
		Anaerostipes			1		1
		Blautia	1		1		2
		Catonella	1		2		3
		Coprococcus	1		1		2
		Fusicatenibacter	1				1
		Lachnoanaerobaculum			1		1
		Lachnoclostridium			1		1
		Oribacterium			1		1
	Lachnospiraceae Total		4		10		14
Clostridia Total			8		12		20
Deltaproteobacteria	Bacteriovoracaceae	microbial mat metagenome	1				1
	Bacteriovoracaceae Total		1				1
Deltaproteobacteria Total			1				1
Euglenozoa	Kinetoplastea	Angomonas			1		1
		Herpetomonas		2	2	4	8
		Herpetomonas muscarum	2	8	3	1	14
		Paratrypanosoma	1		1		2
	Kinetoplastea Total		3	10	7	5	25
Euglenozoa Total			3	10	7	5	25
Fimbriimonadia	Fimbriimonadaceae	Fimbriimonas			1		1
	Fimbriimonadaceae Total				1		1
Fimbriimonadia Total					1		1
Fungi	Ascomycota	Capnodiales	5	1	4		10
		Dothideales	1				1
		Eurotiomycetes	1				1
		Leotiomycetes	2				2
		Orbiliomycetes			1		1
		Pleosporales	1	1	3	1	6
		Saccharomycetales	4		12		16
		Sordariomycetes	1		1		2
	Ascomycota Total		15	2	21	1	39
	Basidiomycota	Agaricales		1			1
		Dacrymycetales	1				1
		Leucosporidiales			1		1
		Leucosporidium creatinivorum	1		3		4
		Malasseziales	7		7	1	15
			14	2	19	2	37
		Polyporales			2		2
		Sporidiobolales			1		1
		Ustilaginales				1	1
	Basidiomycota Total		23	3	33	4	63
	Zoopagomycota	Entomophthorales	1	3		2	6
	Zoopagomycota Total		1	3		2	6
	Zygomycota	Entomophthorales	1	5	1	1	8
		Harpellales	2		2		4
	Zygomycota Total		3	5	3	1	12
Fungi Total			42	13	57	8	120
Fusobacteriia	Leptotrichiaceae	Leptotrichia	1		1		2
	Leptotrichiaceae Total		1		1		2
Fusobacteriia Total			1		1		2
Gammaproteobacteria	Aeromonadaceae	Aeromonas	6	2	8	5	21
	Aeromonadaceae Total		6	2	8	5	21
	Burkholderiaceae	Acidovorax			2		2
		Curvibacter		1			1
		Ideonella	1				1
		Lautropia	1		1		2
		Massilia			1		1
		Paucibacter			1		1
		Schlegelella			1		1
	Burkholderiaceae Total		2	1	6		9
	Chromobacteriaceae	Aquitalea			1		1
		Chromobacterium	3		6	2	11
	Chromobacteriaceae Total		3		7	2	12
	Enterobacteriaceae	Citrobacter			1		1
		Cronobacter			1		1
		Edwardsiella			1		1
		Enterobacter	1	1	4		6
		Erwinia	1				1
		Escherichia-Shigella	3	1	6		10
		Franconibacter		1			1
		Klebsiella			1		1
		Kosakonia	2				2
		Pantoea	4	1	1		6
		Pectobacterium			1		1
		Raoultella			1		1
		Salmonella	1				1
		Serratia	10	7	7	4	28
		symbionts1			1		1
		Yersinia	1				1
	Enterobacteriaceae Total		23	11	25	4	63
	Moraxellaceae	Acinetobacter	4		5		9
		Moraxella	12		17		29
		Psychrobacter			1		1
	Moraxellaceae Total		16		23		39
	Neisseriaceae	Eikenella	1				1
		Neisseria	3		7		10
	Neisseriaceae Total		4		7		11
	Pasteurellaceae	Actinobacillus			1		1
		Aggregatibacter	2		3		5
		Haemophilus	2		6		8
		Rodentibacter	1				1
	Pasteurellaceae Total		5		10		15
	Pseudomonadaceae	Pseudomonas	6	2	6	1	15
	Pseudomonadaceae Total		6	2	6	1	15
	Xanthomonadaceae	Stenotrophomonas	2		1		3
		Xanthomonas	2				2
	Xanthomonadaceae Total		4		1		5
Gammaproteobacteria Total			69	16	93	12	190
Gemmatimonadetes	Gemmatimonadaceae	Gemmatimonas	1				1
	Gemmatimonadaceae Total		1				1
Gemmatimonadetes Total			1				1
Metazoa (Animalia)	Annelida	Polychaeta		1	1	1	3
	Annelida Total			1	1	1	3
	Arachnida	Acari	6	10	4	7	27
			8	15	19	10	52
	Arachnida Total		14	25	23	17	79
	Chordata	Tunicata	1				1
		Vertebrata	6	2	14	1	23
	Chordata Total		7	2	14	1	24
	Insecta	Dictyoptera			1		1
		Diptera	33	40	26	26	125
			52	55	63	63	233
		Psocoptera	1				1
	Insecta Total		86	95	90	89	360
	Mollusca	Bivalvia			1		1
		Gastropoda	1			1	2
	Mollusca Total		1		1	1	3
	Nematoda	Mermithida	4	9	6	7	26
		Nematoda environmental sample				1	1
		Spirurida				1	1
		Trichocephalida			1		1
		Xiphinema americanum			1		1
	Nematoda Total		4	9	8	9	30
Metazoa (Animalia) Total			112	132	137	118	499
Negativicutes	Veillonellaceae	Veillonella	2		3		5
	Veillonellaceae Total		2		3		5
Negativicutes Total			2		3		5
Oxyphotobacteria	Ananas comosus (pineapple)		1				1
	Ananas comosus (pineapple) Total		1				1
	Chroococcidiopsaceae	Aliterella CENA595			1		1
	Chroococcidiopsaceae Total				1		1
	Citrus maxima				1		1
	Citrus maxima Total				1		1
	Eichhornia paniculata				1		1
	Eichhornia paniculata Total				1		1
	Fragaria pentaphylla		1				1
	Fragaria pentaphylla Total		1				1
	Malus domestica (apple)				1		1
	Malus domestica (apple) Total				1		1
	Nicotiana sylvestris (wood tobacco)		1				1
	Nicotiana sylvestris (wood tobacco) Total		1				1
	Nodosilineaceae	Synechococcus sp. PCC 7335	1				1
	Nodosilineaceae Total		1				1
	Nostocaceae	Nostoc SAG 60.79			1		1
		Scytonema UTEX 2349			1		1
	Nostocaceae Total				2		2
	uncultured	uncultured Chroococcidiopsis sp.			1		1
	uncultured Total				1		1
Oxyphotobacteria Total			4		7		11
Pla3 lineage					1		1
	NA Total				1		1
Pla3 lineage Total					1		1
Planctomycetacia	Gemmataceae	Fimbriiglobus			1		1
		Gemmata	2		2		4
	Gemmataceae Total		2		3		5
	Rubinisphaeraceae	Fuerstia	1				1
	Rubinisphaeraceae Total		1				1
	uncultured	Planctomycetaceae bacterium Bac131			1		1
	uncultured Total				1		1
Planctomycetacia Total			3		4		7
Rhodothermia	Rhodothermaceae	Rhodothermaceae bacterium RA			1		1
	Rhodothermaceae Total				1		1
Rhodothermia Total					1		1
Spirochaetia	Spirochaetaceae	Treponema			1		1
		uncultured	2	3	2	1	8
	Spirochaetaceae Total		2	3	3	1	9
Spirochaetia Total			2	3	3	1	9
Thermoleophilia	Solirubrobacteraceae	Solirubrobacter	3				3
		uncultured bacterium ctg7180000001448	1				1
	Solirubrobacteraceae Total		4				4
Thermoleophilia Total			4				4
Trebouxia sp. TR9					2		2
	NA Total				2		2
Trebouxia sp. TR9 Total					2		2
Grand Total			477	219	588	179	1463
