# Supplementary material for: Metagenomic shotgun sequencing reveals host species as an important driver of virome composition in mosquitoes
Source: Sci Rep. 2021 Apr 19;11:8448. doi: 10.1038/s41598-021-87122-0 (PMC8055903; doi:10.1038/s41598-021-87122-0)
Supplement: Supplementary file 11 — Supplementary Information 11. [file 41598_2021_87122_MOESM11_ESM.xlsx]

## Sheet: Sheet1
Supplementary Table 5. Number of reads classified to organisms other than viruses using Kraken
	Armigeres subalbatus						Culex fuscocephala						Mansonia uniformis						RD		UD
	Rural, 172		Suburb, 157		Urban, 253		Rural, 175		Suburb, 160		Urban, 256		Rural, 178		Suburb, 164		Urban, 259		ND1	ND2	ND1	ND2
	RD	UD	RD	UD	RD	UD	RD	UD	RD	UD	RD	UD	RD	UD	RD	UD	RD	UD
Total non-viral reads	1078055	1291663	80032	546869	427290	948142	788116	436023	444673	530963	716669	494448	524489	520314	512832	438357	702468	780759	633784	445138	566588	417228
Unclassified sequences (%)	6.62	3.12	11.69	3.71	6.95	3.68	5.88	1.51	2.68	1.08	2.89	0.8	5.56	2.85	12.6	3.97	9.65	3.87	4.62	4.78	2.42	2.52
Classifed sequences (%)
Bacteria	0.502293	0.213368	0.662235	0.257466	1.01804	0.273693	11.4411	1.77858	1.25306	0.393624	1.9853	0.685006	0.739958	0.200648	0.993698	0.279681	1.46982	0.281521	6.57858	6.80126	0.317162	0.328597
Eukaryota	89.8182	95.1494	84.0989	94.5954	90.9284	94.3204	81.746	95.8312	94.8778	97.3469	91.1784	97.3401	93.4046	96.0787	84.4216	94.8626	88.1222	94.8701	77.1602	76.3871	96.6694	96.4928
Alveolata	0.0968411	0.0881809	0.0912135	0.0373033	0.113038	0.074145	0.0597628	0.0373833	0.017541	0.0180804	0.0255348	0.0283144	0.0190662	0.0224864	0.0376342	0.0152843	0.0378665	0.0312516	0.0307676	0.0289798	0.0255918	0.0196535
Euglenozoa	0.0057511	0.00348388	0.052479	0.0120687	0.00795713	0.00348049	0.060651	0.0135314	0.0337327	0.00734514	0.00795346	0.00262919	0.00457588	0.00307507	0.00935979	0.00250937	0.00683305	0.00422666	0.655113	0.0274072	0.0130606	0.00742999
Fungi	0.115393	0.0812906	0.0887145	0.0462634	0.128016	0.0997741	3.53438	1.15476	0.0715132	0.0399275	0.274743	0.130449	0.223646	0.103591	0.24472	0.0784749	0.356173	0.143578	0.839718	0.783577	0.0870121	0.0790934
Ascomycota	0.0667869	0.0408775	0.054978	0.0250517	0.0886985	0.046512	0.20733	0.0653635	0.050599	0.0278739	0.0877672	0.0380222	0.0945682	0.0376696	0.140202	0.0444843	0.129828	0.0473898	0.243458	0.219258	0.0414763	0.0400261
Basidiomycota	0.0198506	0.00774196	0.014994	0.00603435	0.0224672	0.00928131	0.341955	0.117425	0.0107944	0.0050851	0.020093	0.0125392	0.025358	0.00807205	0.0421191	0.0118625	0.0340229	0.0119115	0.42191	0.40392	0.0130606	0.0105458
Chytridiomycota	0.00120588	0.000309678	0.0012495	0.000548577	0	0.000527347	0.00520228	0.00183477	0.000674653	0.000188337	0.000837207	0	0.0779807	0.0274834	0.00136497	0.000684374	0.162712	0.0498233	0.0099403	0.00965993	0.00582434	0.00958708
Zoopagomycota	0.00333935	0.0027871	0	0.00146287	0.00117017	0.00348049	2.56472	0.879082	0.000674653	0.00169503	0.100604	0.0438873	0.00629184	0.00499698	0.0393891	0.00889686	0.00355888	0.0046109	0.00867804	0.0103339	0.0125312	0.0100664
Veridiplantae	0.203978	0.113884	0.172431	0.0810066	0.250181	0.120868	0.376975	0.138066	0.128409	0.0463309	0.222139	0.115078	0.253961	0.117045	0.368152	0.107447	0.350194	0.136406	0.479028	0.467945	0.113839	0.0882012
Platyhelminthes	0.0535223	0.0218323	0.0287385	0.0146287	0.0428281	0.0291096	0.114831	0.0288976	0.0141677	0.00828683	0.0653021	0.0175954	0.0646343	0.0351711	0.0694184	0.0209875	0.112176	0.0520007	0.235727	0.241723	0.0234738	0.0170171
Arthropoda	81.6011	86.1287	75.5785	83.3889	87.0638	81.8955	72.7447	73.4732	87.6977	70.817	73.3923	78.2634	88.1729	86.4466	75.0562	87.6528	76.931	81.6899	21.4773	20.3748	90.1807	89.9381
Nematoda	0.0210564	0.0359227	0.014994	0.022126	0.0245735	0.0476722	0.0313406	0.139213	0.0211391	0.0683663	0.0400464	0.112853	1.82845	1.17102	0.0469939	0.0337624	4.29286	1.99754	0.214269	0.227795	0.250447	0.273232
Annelida	0.0115022	0.0137807	0.0037485	0.00676579	0.0156802	0.0147657	0.0105314	0.0146781	0.0121438	0.00904018	0.0129767	0.0161797	0.261397	0.157597	0.0499189	0.14714	0.546217	0.333778	0.030452	0.0325742	0.0393584	0.0349929
Mollusca	0.0227261	0.0291872	0.0237405	0.0131659	0.0262117	0.029426	0.0201747	0.0144488	0.0112442	0.0065918	0.0181395	0.0173931	0.064253	0.167399	0.137277	0.0759655	0.144918	0.183796	0.0236674	0.0220156	0.0416528	0.0472164
Vertebrata	3.97123	0.372698	0.482307	0.188894	0.672377	0.261775	0.899487	0.294251	0.326082	0.0811733	11.7466	0.106381	0.921278	0.2929	4.94665	0.286068	1.60392	0.556382	52.2924	52.5929	0.475654	0.489421
